# Supplementary material for: Hybrid micromagnetic and atomistic modeling of magnetization dynamics induced by engineered defects
Source: Sci Rep. 2025 Dec 21;15:44232. doi: 10.1038/s41598-025-31866-6 (PMC12722306; doi:10.1038/s41598-025-31866-6)
Supplement: Supplementary file 1 — Supplementary Information 1. [file 41598_2025_31866_MOESM1_ESM.zip]

Archive with 86 entries (85 files):
- Revised-Supplementary/
- __MACOSX/._Revised-Supplementary
- Revised-Supplementary/Supplementary-Video-S18.mp4
- __MACOSX/Revised-Supplementary/._Supplementary-Video-S18.mp4
- Revised-Supplementary/figS6.jpg
- __MACOSX/Revised-Supplementary/._figS6.jpg
- Revised-Supplementary/Bib_supp.bib
- __MACOSX/Revised-Supplementary/._Bib_supp.bib
- Revised-Supplementary/Supplementary Table Legend.tex
- __MACOSX/Revised-Supplementary/._Supplementary Table Legend.tex
- Revised-Supplementary/figS7.jpg
- __MACOSX/Revised-Supplementary/._figS7.jpg
- Revised-Supplementary/Supplementary-Video-S19.mp4
- __MACOSX/Revised-Supplementary/._Supplementary-Video-S19.mp4
- Revised-Supplementary/Supplementary Figure Legends.pdf
- __MACOSX/Revised-Supplementary/._Supplementary Figure Legends.pdf
- Revised-Supplementary/Supplementary-Video-S8.mp4
- __MACOSX/Revised-Supplementary/._Supplementary-Video-S8.mp4
- Revised-Supplementary/Supplementary.tex
- __MACOSX/Revised-Supplementary/._Supplementary.tex
- Revised-Supplementary/figS5.png
- __MACOSX/Revised-Supplementary/._figS5.png
- Revised-Supplementary/figS4.png
- __MACOSX/Revised-Supplementary/._figS4.png
- Revised-Supplementary/Supplementary-Video-S9.mp4
- __MACOSX/Revised-Supplementary/._Supplementary-Video-S9.mp4
- Revised-Supplementary/.DS_Store
- __MACOSX/Revised-Supplementary/._.DS_Store
- Revised-Supplementary/figS1.png
- __MACOSX/Revised-Supplementary/._figS1.png
- Revised-Supplementary/figS3.png
- __MACOSX/Revised-Supplementary/._figS3.png
- Revised-Supplementary/figS2.png
- __MACOSX/Revised-Supplementary/._figS2.png
- Revised-Supplementary/Supplementary-Video-S20.mp4
- __MACOSX/Revised-Supplementary/._Supplementary-Video-S20.mp4
- Revised-Supplementary/Supplementary.pdf
- __MACOSX/Revised-Supplementary/._Supplementary.pdf
- Revised-Supplementary/Supplementary Figure Legends.tex
- __MACOSX/Revised-Supplementary/._Supplementary Figure Legends.tex
- Revised-Supplementary/Supplementary Table Legend.pdf
- __MACOSX/Revised-Supplementary/._Supplementary Table Legend.pdf
- Revised-Supplementary/jabbrv-ltwa-en.ldf
- __MACOSX/Revised-Supplementary/._jabbrv-ltwa-en.ldf
- Revised-Supplementary/jabbrv.sty
- __MACOSX/Revised-Supplementary/._jabbrv.sty
- Revised-Supplementary/jabbrv-ltwa-all.ldf
- __MACOSX/Revised-Supplementary/._jabbrv-ltwa-all.ldf
- Revised-Supplementary/Supplementary Video Legends.tex
- __MACOSX/Revised-Supplementary/._Supplementary Video Legends.tex
- Revised-Supplementary/naturemag-doi.bst
- __MACOSX/Revised-Supplementary/._naturemag-doi.bst
- Revised-Supplementary/wlscirep.cls
- __MACOSX/Revised-Supplementary/._wlscirep.cls
- Revised-Supplementary/Supplementary-Video-S2.mp4
- __MACOSX/Revised-Supplementary/._Supplementary-Video-S2.mp4
- Revised-Supplementary/Supplementary-Video-S11.mp4
- __MACOSX/Revised-Supplementary/._Supplementary-Video-S11.mp4
- Revised-Supplementary/Supplementary-Video-S10.mp4
- __MACOSX/Revised-Supplementary/._Supplementary-Video-S10.mp4
- Revised-Supplementary/Supplementary-Video-S3.mp4
- __MACOSX/Revised-Supplementary/._Supplementary-Video-S3.mp4
- Revised-Supplementary/Supplementary-Video-S1.mp4
- __MACOSX/Revised-Supplementary/._Supplementary-Video-S1.mp4
- Revised-Supplementary/Supplementary-Video-S12.mp4
- __MACOSX/Revised-Supplementary/._Supplementary-Video-S12.mp4
- Revised-Supplementary/Supplementary Video Legends.pdf
- __MACOSX/Revised-Supplementary/._Supplementary Video Legends.pdf
- Revised-Supplementary/Supplementary-Video-S13.mp4
- __MACOSX/Revised-Supplementary/._Supplementary-Video-S13.mp4
- Revised-Supplementary/Supplementary-Video-S4.mp4
- __MACOSX/Revised-Supplementary/._Supplementary-Video-S4.mp4
- Revised-Supplementary/Supplementary-Video-S17.mp4
- __MACOSX/Revised-Supplementary/._Supplementary-Video-S17.mp4
- Revised-Supplementary/Supplementary-Video-S16.mp4
- __MACOSX/Revised-Supplementary/._Supplementary-Video-S16.mp4
- Revised-Supplementary/Supplementary-Video-S5.mp4
- __MACOSX/Revised-Supplementary/._Supplementary-Video-S5.mp4
- Revised-Supplementary/Supplementary-Video-S7.mp4
- __MACOSX/Revised-Supplementary/._Supplementary-Video-S7.mp4
- Revised-Supplementary/Supplementary-Video-S14.mp4
- __MACOSX/Revised-Supplementary/._Supplementary-Video-S14.mp4
- Revised-Supplementary/Supplementary-Video-S15.mp4
- __MACOSX/Revised-Supplementary/._Supplementary-Video-S15.mp4
- Revised-Supplementary/Supplementary-Video-S6.mp4
- __MACOSX/Revised-Supplementary/._Supplementary-Video-S6.mp4
