# Supplementary material for: Hybrid micromagnetic and atomistic modeling of magnetization dynamics induced by engineered defects
Source: Sci Rep. 2025 Dec 21;15:44232. doi: 10.1038/s41598-025-31866-6 (PMC12722306; doi:10.1038/s41598-025-31866-6)
Supplement: Supplementary file 1 — Supplementary Information 1. [file 41598_2025_31866_MOESM1_ESM.zip › Revised-Supplementary/Bib_supp.bib]

@INCOLLECTION{Thiaville2006,
  author       = "A. Thiaville and Y. Nakatani",
  title        = "Spin Dynamics in Confined Magnetic Structures III",
  booktitle    = "Spin Dynamics in Confined Magnetic Structures III",
  editor       = "B. Hillebrands and K. Ounadjela",
  publisher    = "Springer",
  address      = "Berlin",
  year         = "2006",
  pages        = "161--205",
  url          = "https://link.springer.com/book/10.1007/b12462"
}


@INCOLLECTION{Supplementary,
title        = "See {S}upplementary {M}aterial at \url{http://example.com/supplementary} for detailed theory and technical aspects of the multiscale model. Also the material parameters used in the simulations discussed in the main text are provided. {A}dditionally, this resource includes videos illustrating the dynamics presented in {F}igs.~1, 2, 4--6, 8--10, and {S}6, {S}7",
howpublished = "{\url{http://example.com/supplementary}}",
note         = "Videos included",
}
