# Supplementary material for: Hybrid micromagnetic and atomistic modeling of magnetization dynamics induced by engineered defects
Source: Sci Rep. 2025 Dec 21;15:44232. doi: 10.1038/s41598-025-31866-6 (PMC12722306; doi:10.1038/s41598-025-31866-6)
Supplement: Supplementary file 1 — Supplementary Information 1. [file 41598_2025_31866_MOESM1_ESM.zip › Revised-Supplementary/Supplementary Table Legend.tex]

\documentclass[10pt]{wlscirep}
\usepackage{graphicx}% Include figure files
\usepackage{dcolumn}% Align table columns on decimal point
\usepackage{bm}% bold math
\usepackage{natbib}
\usepackage{float}
\usepackage{amsmath}
\usepackage{booktabs}
\usepackage{amssymb}
\usepackage{mathtools}
% \usepackage{eufrak}
\usepackage{nicefrac}
\usepackage{color}
\usepackage{enumerate}
\usepackage{comment}
\usepackage{framed} % for framed graphics
\usepackage{nicefrac}
\usepackage{units}
\usepackage{tabularx}
%\usepackage{lineno} %add line numbers for editing
%\linenumbers
\usepackage[subpreambles=true]{standalone}
\usepackage{import}
\usepackage{hyperref}

\begin{document}
\setcounter{table}{0}
\makeatletter 
\renewcommand{\thetable}{SI\@arabic\c@table}
\renewcommand{\figurename}{FIG.}
\renewcommand \thefigure{S\@arabic\c@figure}
\makeatother


\begin{center}
\Large\textbf{Supplementary Table Legend}
\end{center}

\vspace{3 em}

\noindent\textbf{Table S1:} Table of parameters used in the spin wave model to describe the diffraction pattern.

\end{document}
