# Supplementary material for: Hybrid micromagnetic and atomistic modeling of magnetization dynamics induced by engineered defects
Source: Sci Rep. 2025 Dec 21;15:44232. doi: 10.1038/s41598-025-31866-6 (PMC12722306; doi:10.1038/s41598-025-31866-6)
Supplement: Supplementary file 1 — Supplementary Information 1. [file 41598_2025_31866_MOESM1_ESM.zip › Revised-Supplementary/Supplementary Figure Legends.tex]

%\documentclass{standalone}
\documentclass[10pt]{wlscirep}
\usepackage{graphicx}% Include figure files
\usepackage{dcolumn}% Align table columns on decimal point
\usepackage{bm}% bold math
\usepackage{natbib}
\usepackage{float}
\usepackage{amsmath}
\usepackage{booktabs}
\usepackage{amssymb}
\usepackage{mathtools}
% \usepackage{eufrak}
\usepackage{nicefrac}
\usepackage{color}
\usepackage{enumerate}
\usepackage{comment}
\usepackage{framed} % for framed graphics
\usepackage{nicefrac}
\usepackage{units}
\usepackage{tabularx}
%\usepackage{lineno} %add line numbers for editing
%\linenumbers
\usepackage[subpreambles=true]{standalone}
\usepackage{import}
\usepackage{hyperref}

\begin{document}
\setcounter{table}{0}
\makeatletter 
\renewcommand{\thetable}{SI\@arabic\c@table}
\renewcommand{\figurename}{FIG.}
\renewcommand \thefigure{S\@arabic\c@figure}
\makeatother


\begin{center}
\Large\textbf{Supplementary Figure Legends}
\end{center}


\vspace{3 em}

\noindent\textbf{Fig.~S1:} (Color online) Representation of the components of the atomic magnetic moment of atom $i$ in spherical and Cartesian coordinates.

\noindent\textbf{Fig.~S2:} (Color online) Schematic representation of a spherical wave interference pattern provided by 2 point wave sources shown in red. Far from the sources, in the central region the wave vector $\vec{k}$ can be approximated to be aligned along the y direction as shown by the red arrow which is the sum of the individual wave vectors (in blue and green color) produced by the red sources, respectively.

\noindent\textbf{Fig.~S3:} (Color online) Schematic representation of the different vectors and parameter used to describe the propagation of the spin waves. The symbol d represents the distance between the slits while $\eta$ accounts for the distance between the reference frame and the first slit. The vectors are described by the red and blue arrows.

\noindent\textbf{Fig.~S4:} 1D domain wall indicating the angles $\theta$, $\phi$ and the domain wall width $\Delta$.

\noindent\textbf{Fig.~S5:} Reference frame used to define the angles $\theta$ and $\varphi$ of the magnetization in spherical coordinates.

\noindent\textbf{Fig.~S6:} 3D Skyrmion motion by applying STT of 15~m/s through the simulation cell, with a defect region shaped as a tetrahedron cluster with uniaxial anisotropy and a) hard axis along $z$-direction, b) easy axis along $z$-direction with strength of 0.11 mRy. The color bar is showing the $z$ component of normalized magnetization.

\noindent\textbf{Fig.~S7:} 3D Skyrmion motion by applying STT of 25~m/s through the simulation cell, with a defect region shaped as a tetrahedron cluster with uniaxial anisotropy, a) hard axis along $z$-direction and b) easy axis along $z$-direction with strength of 0.9 mRy. The color bar is showing the $z$ component of normalized magnetization.

\end{document}
