# Supplementary material for: Hybrid micromagnetic and atomistic modeling of magnetization dynamics induced by engineered defects
Source: Sci Rep. 2025 Dec 21;15:44232. doi: 10.1038/s41598-025-31866-6 (PMC12722306; doi:10.1038/s41598-025-31866-6)
Supplement: Supplementary file 1 — Supplementary Information 1. [file 41598_2025_31866_MOESM1_ESM.zip › Revised-Supplementary/Supplementary Video Legends.tex]

%\documentclass{standalone}
\documentclass[10pt]{wlscirep}
\usepackage{graphicx}% Include figure files
\usepackage{dcolumn}% Align table columns on decimal point
\usepackage{bm}% bold math
\usepackage{natbib}
\usepackage{float}
\usepackage{amsmath}
\usepackage{booktabs}
\usepackage{amssymb}
\usepackage{mathtools}
% \usepackage{eufrak}
\usepackage{nicefrac}
\usepackage{color}
\usepackage{enumerate}
\usepackage{comment}
\usepackage{framed} % for framed graphics
\usepackage{nicefrac}
\usepackage{units}
\usepackage{tabularx}
%\usepackage{lineno} %add line numbers for editing
%\linenumbers
\usepackage[subpreambles=true]{standalone}
\usepackage{import}
\usepackage{hyperref}

\begin{document}
\setcounter{table}{0}
\makeatletter 
\renewcommand{\thetable}{SI\@arabic\c@table}
\renewcommand{\figurename}{FIG.}
\renewcommand \thefigure{S\@arabic\c@figure}
\makeatother


\begin{center}
\Large\textbf{Supplementary Video Legends}
\end{center}

\vspace{3 em}

\noindent\textbf{Video S]1:} Spin wave propagation through a 3D double-slit.

\noindent\textbf{Video S2:} 3D domain wall motion in the $x$-direction towards a double slit, induced by an applied external magnetic field.

\noindent\textbf{Video S3:} 3D Domain wall motion by applying magnetic field of 0.47 T in negative $z$-direction. In the center of the atomistic region a local cluster is placed that has uniaxial anisotropy with easy axis along the $z$-direction, with strength of 0.11 mRy.

\noindent\textbf{Video S4:} 3D Domain wall motion by applying magnetic field of 0.47 T in negative $z$-direction. In the center of the atomistic region a local cluster is placed that has uniaxial anisotropy with hard axis along the $z$-direction, with strength of 0.11 mRy.

\noindent\textbf{Video S5:} 3D Domain wall motion by applying magnetic field of 0.47 T in negative $z$-direction. In the center of the atomistic region a local cluster is placed that has uniaxial anisotropy with easy axis along $z$-direction and strength of 0.9 mRy.

\noindent\textbf{Video S6:} 3D Domain wall motion by applying magnetic field of 0.47 T in negative $z$-direction. In the center of the atomistic region a local cluster is placed that has uniaxial anisotropy with hard axis along $z$-direction and strength of 0.9 mRy.

\noindent\textbf{Video S7:} 3D Domain wall motion by applying a magnetic field of 1.5~T through a system with a tetrahedron cluster with uniaxial anisotropy that has easy axis along $z$-direction and strength of 0.9 mRy.

\noindent\textbf{Video S8:} 3D Domain wall motion by applying a magnetic field of 1.5~T through a system with a tetrahedron cluster with uniaxial anisotropy that has hard axis along $z$-direction and strength of 0.9 mRy.

\noindent\textbf{Video S9:} 3D Domain wall motion by applying a magnetic field of 2~T so that a domain wall moves through the tetrahedron cluster with uniaxial anisotropy that has easy axis along $z$-direction and strength of 1.5 mRy.

\noindent\textbf{Video S10:} 3D Domain wall motion by applying a magnetic field of 2~T so that a domain wall moves through the tetrahedron cluster with uniaxial anisotropy that has hard axis along $z$-direction and strength of 1.5 mRy.

\noindent\textbf{Video S11:} 3D Skyrmion motion by applying a STT of 30~m/s through the simulation cell, with a defect region provided by a tetrahedron cluster with uniaxial anisotropy. The easy axis is along the $z$-direction and the uniaxial anisotropy constant is 0.11 mRy.

\noindent\textbf{Video S12:} 3D Skyrmion motion by applying a STT of 30~m/s through the simulation cell, with a defect region provided by a tetrahedron cluster with uniaxial anisotropy. The hard axis is along the $z$-direction and the uniaxial anisotropy constant is 0.11 mRy.

\noindent\textbf{Video S13:} 3D Skyrmion motion by applying STT of 30~m/s through the simulation cell, with a defect region shaped as a tetrahedron cluster with uniaxial anisotropy. The easy axis is along the $z$-direction with the strength of 0.9 mRy.

\noindent\textbf{Video S14:} 3D Skyrmion motion by applying STT of 30~m/s through the simulation cell, with a defect region shaped as a tetrahedron cluster with uniaxial anisotropy. The hard axis is along the $z$-direction with the strength of 0.9 mRy.

\noindent\textbf{Video S15:} 3D Skyrmion motion by applying STT of 30~m/s through the simulation box, with a defect region shaped as a tetrahedron cluster with uniaxial anisotropy. The easy axis is along the $z$-direction with strength of 1.5 mRy.

\noindent\textbf{Video S16:} 3D Skyrmion motion by applying STT of 30~m/s through the simulation box, with a defect region shaped as a tetrahedron cluster with uniaxial anisotropy. The hard axis is along lying in $x$-$y$ plane with strength of 1.5 mRy.

\noindent\textbf{Video S17:} 3D Skyrmion motion by applying STT of 15~m/s through the simulation cell, with a defect region shaped as a tetrahedron cluster with uniaxial anisotropy and hard axis along $z$-direction with strength of 0.11 mRy.

\noindent\textbf{Video S18:} 3D Skyrmion motion by applying STT of 15~m/s through the simulation cell, with a defect region shaped as a tetrahedron cluster with uniaxial anisotropy and easy axis along $z$-direction with strength of 0.11 mRy.

\noindent\textbf{Video S19:} 3D Skyrmion motion by applying STT of 25~m/s through the simulation cell, with a defect region shaped as a tetrahedron cluster with uniaxial anisotropy, the hard axis along $z$-direction with strength of 0.9 mRy. 

\noindent\textbf{Video S20:} 3D Skyrmion motion by applying STT of 25~m/s through the simulation cell, with a defect region shaped as a tetrahedron cluster with uniaxial anisotropy, the easy axis along $z$-direction with strength of 0.9 mRy. 

\end{document}
